# Supplementary material for: Fermented NaDES–Ginger Extract Attenuates Hyperglycemia-Driven Inflammation and Endothelial Adhesion in Colorectal Cancer Through the NF-κB/COX-2 Axis
Source: Life (Basel). 2026 Jun 1;16(6):927. doi: 10.3390/life16060927 (PMC13302201; doi:10.3390/life16060927)
Supplement: Supplementary file 1 [file life-16-00927-s001.zip]

Archive with 1 entries (1 files):
- life-4298362-supplementary.pdf
